# Supplementary material for: Nutrition and Exercise Knowledge, Attitude, and Practice: A Scoping Review of Assessment Questionnaires in Cancer Survivorship
Source: Nutrients. 2025 Apr 23;17(9):1412. doi: 10.3390/nu17091412 (PMC12073881; doi:10.3390/nu17091412)
Supplement: Supplementary file 1 [file nutrients-17-01412-s001.zip]

Archive with 3 entries (3 files):
- Supplementary materials File S1 - list of included studies_262.pdf
- Supplementary materials Table S1 - PRISMA-ScR-Checklist.pdf
- Supplementary materials Table S2 - Medline Search Strategy.pdf
